# Supplementary material for: Sodium Nitrite Attenuates Reduced Activity of Vascular Matrix Metalloproteinase-2 and Vascular Hyper-Reactivity and Increased Systolic Blood Pressure Induced by the Placental Ischemia Model of Preeclampsia in Anesthetized Rats
Source: Int J Mol Sci. 2023 Aug 15;24(16):12818. doi: 10.3390/ijms241612818 (PMC10454117; doi:10.3390/ijms241612818)
Supplement: Supplementary file 1 [file ijms-24-12818-s001.zip]

Archive with 1 entries (1 files):
- ijms-2505636-supplementary.pdf
